# Supplementary material for: Selective filling of n-hexane in a tight nanopore
Source: Nat Commun. 2021 Jan 12;12:310. doi: 10.1038/s41467-020-20587-1 (PMC7804426; doi:10.1038/s41467-020-20587-1)
Supplement: Supplementary file 10 — Supplementary Data 1 [file 41467_2020_20587_MOESM10_ESM.txt]

cnt                                     
   1.00000000000000     
    22.5000000000000000    0.0000000000000000    0.0000000000000000
     0.0000000000000000   22.5000000000000000    0.0000000000000000
     0.0000000000000000    0.0000000000000000   25.0000000000000000
   C    H     
   6    14 
Cart
10.8566273428839	10.8078194123478	6.3675
10.8566273428839	11.2698194123478	7.8205
10.8566273428839	10.8078194123478	9.2735
10.8566273428839	11.2698194123478	10.7265
10.8566273428839	10.8078194123478	12.1795
10.8566273428839	11.2698194123478	13.6325
9.90762734288394	10.2718194123478	6.3675
11.8056273428839	10.2718194123478	6.3675
10.8566273428839	11.4368194123478	5.4775
9.90762734288394	11.8058194123478	7.8205
11.8056273428839	11.8058194123478	7.8205
9.90762734288394	10.2718194123478	9.2735
11.8056273428839	10.2718194123478	9.2735
9.90762734288394	11.8058194123478	10.7265
11.8056273428839	11.8058194123478	10.7265
9.90762734288394	10.2718194123478	12.1795
11.8056273428839	10.2718194123478	12.1795
9.90762734288394	11.8058194123478	13.6325
11.8056273428839	11.8058194123478	13.6325
10.8566273428839	11.0598194123478	14.5225
