# Supplementary material for: Selective filling of n-hexane in a tight nanopore
Source: Nat Commun. 2021 Jan 12;12:310. doi: 10.1038/s41467-020-20587-1 (PMC7804426; doi:10.1038/s41467-020-20587-1)
Supplement: Supplementary file 11 — Supplementary Data 2 [file 41467_2020_20587_MOESM11_ESM.txt]

cnt                                     
   1.00000000000000     
    22.500000000000000    0.0000000000000000    0.0000000000000000
     0.0000000000000000   22.500000000000000    0.0000000000000000
     0.0000000000000000    0.0000000000000000   25.0000000000000000
   C    H    
   6    14
Cart
11.0173160487513	10.8894965678195	15.6951261864589
10.5030417100823	11.4009066828903	14.3731073289146
11.1393446965478	10.7940133724156	13.1487908276319
10.5690760364478	11.3196023397689	11.8510311828254
11.2324654513495	10.7417015320683	10.6269465058899
10.6820466618352	11.2150005975632	9.30513367786921
12.102203360719	11.0705810804958	15.8085463222923
10.851854880418	9.80160142117125	15.8039874239043
10.509127297079	11.3880001655712	16.541825181598
9.41160450259502	11.2363942591508	14.3202922945223
10.6395283166069	12.496243724766	14.330288690123
11.0237064379088	9.69275501834196	13.1787221109722
12.2307936202628	10.9814388458837	13.1704895241098
9.48213283149775	11.1084551408397	11.8176286468603
10.6598054887988	12.423508068993	11.8319421163701
11.1614153506969	9.64003108961327	10.6760015247515
12.3118651222894	10.9717741530962	10.6738351985352
9.61167200913334	10.9601973105895	9.19443600181125
10.7717418529978	12.3115971706426	9.19405031878841
11.2218051816613	10.7520897052745	8.45781893577129
