# Supplementary material for: Selective filling of n-hexane in a tight nanopore
Source: Nat Commun. 2021 Jan 12;12:310. doi: 10.1038/s41467-020-20587-1 (PMC7804426; doi:10.1038/s41467-020-20587-1)
Supplement: Supplementary file 12 — Supplementary Data 3 [file 41467_2020_20587_MOESM12_ESM.txt]

CNT                                     
           1
    22.500000    0.000000    0.000000
     0.000000   22.500000    0.000000
     0.000000    0.000000   80.000000
   C    H    O 
 370  36  22
Direct
0.63876628	0.54689235	0.2797384
0.62717211	0.57280682	0.29557498
0.58721327	0.62070554	0.2965411
0.55909158	0.64001544	0.28165819
0.58593784	0.62785784	0.26591673
0.62694517	0.57928528	0.26477831
0.56387468	0.63727915	0.31229062
0.59207465	0.61760055	0.32708346
0.6306593	0.56812632	0.32614936
0.64110413	0.54130512	0.31040233
0.56869768	0.63460868	0.34282574
0.59608418	0.6137337	0.35764118
0.63313549	0.5630588	0.3567116
0.64322801	0.53603224	0.34095952
0.57319993	0.6314014	0.37337124
0.59978539	0.60957869	0.38819139
0.63520713	0.55777715	0.38725703
0.64458093	0.53053195	0.37150644
0.57747034	0.62797415	0.40392495
0.60326297	0.60523555	0.4187383
0.63705041	0.55233782	0.41780049
0.64558658	0.52485852	0.40205425
0.58150751	0.62424089	0.43447447
0.60657299	0.60062709	0.449282
0.63875272	0.54673026	0.44834208
0.64638485	0.51908115	0.43258773
0.58554628	0.62042325	0.46500782
0.61001687	0.59603331	0.47979086
0.64078734	0.54120228	0.47885425
0.64744919	0.51318113	0.46311315
0.58956096	0.61650655	0.49550514
0.61336423	0.59142223	0.51027969
0.64233315	0.53561827	0.50935143
0.64832587	0.50731324	0.49362387
0.59371563	0.61263743	0.52599602
0.61678732	0.5869059	0.54077973
0.64368301	0.53011651	0.53986097
0.64857091	0.50160355	0.52413566
0.59793912	0.6087148	0.55650705
0.62004825	0.58224043	0.5713098
0.64468771	0.52451842	0.57039367
0.64859312	0.49594353	0.554656
0.60212947	0.60481157	0.58704418
0.62325959	0.57757763	0.60184263
0.64572204	0.51897103	0.60092788
0.64841083	0.49025665	0.5851972
0.6060885	0.60075293	0.61758339
0.626327	0.57283012	0.63238305
0.64663456	0.5133869	0.63147474
0.64814652	0.48458165	0.61573605
0.60994936	0.5965659	0.6481112
0.62910475	0.56783272	0.66291977
0.64725269	0.50780763	0.66202868
0.64775099	0.47893673	0.64627486
0.6134041	0.59197513	0.67864487
0.63099752	0.5626515	0.6934211
0.64736874	0.50229554	0.69259567
0.64703568	0.47343933	0.67685471
0.61689926	0.58763967	0.70921173
0.63901025	0.56050263	0.723977
0.65132413	0.49737771	0.72343322
0.64574679	0.46848039	0.70755985
0.6242112	0.40973081	0.70634603
0.60400828	0.38140189	0.72099087
0.62449261	0.40325171	0.7364666
0.65080282	0.45966406	0.73753316
0.57113057	0.63067831	0.71017795
0.54727168	0.64839671	0.72584895
0.58551418	0.63746841	0.73950116
0.6305479	0.59561412	0.73826288
0.62845245	0.41349899	0.67584677
0.60846327	0.38563889	0.69060483
0.56621163	0.63337945	0.6795697
0.54010081	0.64508172	0.69528452
0.47847537	0.65508708	0.69622037
0.4501622	0.65222909	0.7120355
0.48460827	0.66051898	0.72672177
0.39196665	0.62856055	0.71304514
0.36633549	0.61360999	0.72874724
0.3935857	0.64165862	0.74258586
0.45045684	0.66484972	0.74133497
0.63158113	0.41829759	0.64532386
0.61315174	0.38907308	0.66011605
0.5614431	0.63639176	0.64904029
0.53495555	0.64780574	0.6647938
0.47278172	0.65617885	0.66572598
0.44435775	0.65162911	0.68143538
0.38703265	0.62618876	0.68237627
0.36554564	0.60711819	0.69809868
0.33020971	0.55564537	0.69893478
0.32031061	0.52859692	0.71469213
0.32775281	0.56276331	0.72947657
0.31630328	0.46588784	0.71558952
0.31821528	0.43602136	0.73123641
0.30390462	0.47234244	0.74509829
0.30802249	0.5335825	0.74397955
0.63428219	0.42337687	0.61479809
0.61704789	0.39344498	0.62958755
0.55633179	0.63901263	0.61851649
0.52961058	0.64975355	0.63425841
0.46710545	0.65622788	0.63518785
0.43868581	0.6510316	0.6509119
0.38219783	0.62372853	0.65182924
0.36070704	0.60425203	0.66755885
0.32689188	0.55139607	0.66841456
0.31885877	0.52352115	0.68408913
0.31742111	0.46083151	0.68494768
0.32499351	0.43302819	0.70065126
0.35680679	0.37931157	0.70152363
0.37682757	0.35903068	0.71731873
0.34804612	0.37979776	0.73198642
0.43268204	0.33025316	0.71841028
0.46031229	0.32089094	0.73421909
0.42006065	0.3214077	0.74787947
0.36574051	0.34958812	0.74654029
0.636855	0.42855441	0.5842615
0.62070113	0.39802511	0.59904745
0.55112773	0.64141518	0.58797701
0.52407192	0.65128429	0.60371719
0.46148283	0.65587574	0.60464987
0.43325249	0.649872	0.62039143
0.37761027	0.62078271	0.62129968
0.35669717	0.60069617	0.6370068
0.32467444	0.54664064	0.63786926
0.31734127	0.51846855	0.65356155
0.31836209	0.45573192	0.65441571
0.32657553	0.42784669	0.67012747
0.36033923	0.37496603	0.6710124
0.38186901	0.35587869	0.68672516
0.43841456	0.32892571	0.687723
0.46647702	0.32472807	0.7035179
0.52841935	0.33210169	0.70449183
0.55457543	0.34276307	0.72031564
0.52362663	0.32691708	0.73520932
0.60483911	0.37242127	0.75081241
0.55701387	0.3346061	0.75003785
0.63927089	0.43383673	0.55371872
0.62412391	0.40278829	0.56851196
0.54575287	0.64357773	0.55743469
0.51848503	0.65263036	0.57318292
0.45579218	0.65536688	0.57411478
0.4277914	0.64857221	0.58985246
0.37309585	0.61773466	0.59075545
0.35293965	0.59689091	0.60646905
0.32287318	0.54178937	0.60732903
0.31648826	0.51339274	0.62303294
0.31985899	0.4506753	0.62388403
0.32898572	0.42309314	0.63958365
0.36468614	0.37141144	0.64047674
0.38676073	0.35277615	0.65620853
0.44424843	0.32767836	0.65718324
0.47264522	0.32373068	0.67296309
0.53469038	0.33301283	0.67394994
0.56047602	0.34536004	0.68971526
0.64151756	0.43915238	0.52319568
0.62751052	0.40753367	0.53798192
0.54046505	0.64602129	0.52691253
0.51278238	0.65402145	0.54264637
0.44997602	0.65503163	0.54355899
0.42232079	0.64707119	0.55930804
0.36866476	0.61453754	0.56020348
0.34925066	0.59305272	0.57592738
0.32122582	0.5368841	0.57679188
0.31589581	0.50827123	0.59248538
0.32163935	0.44574349	0.59333967
0.33178547	0.41851991	0.60904464
0.36925894	0.36816767	0.60994181
0.39187899	0.35024375	0.62568121
0.45018662	0.32696177	0.62664788
0.47869233	0.32380061	0.64240731
0.54049958	0.33474316	0.64339791
0.56620702	0.34744034	0.65917408
0.64360516	0.44458028	0.49267572
0.63072586	0.41239909	0.50745476
0.53530512	0.64829721	0.49641555
0.50722212	0.65572237	0.51212687
0.44429153	0.65494083	0.51302841
0.4165869	0.64617892	0.52875233
0.36398424	0.61167654	0.52963613
0.34557412	0.58920132	0.54535425
0.31955812	0.53202192	0.546233
0.31556268	0.50318003	0.56193849
0.323714	0.44094874	0.56280382
0.33481082	0.41410566	0.57851033
0.37403666	0.36510225	0.5794103
0.39715995	0.34788771	0.59514424
0.45613752	0.32641344	0.59611047
0.48471623	0.32414707	0.6118744
0.54615923	0.33687054	0.6128631
0.57150279	0.3502163	0.6286327
0.64478815	0.45039675	0.46216592
0.63355759	0.41753998	0.47693237
0.53028907	0.65035576	0.46590164
0.50191317	0.6567684	0.48160688
0.43910258	0.65364053	0.48249417
0.41153498	0.64425686	0.49820769
0.36015278	0.60794585	0.49909239
0.34185334	0.58531251	0.51480806
0.31772704	0.52717249	0.51569306
0.31471683	0.49810349	0.53139587
0.3255858	0.43615447	0.53227818
0.33797142	0.40980718	0.54797115
0.37888998	0.36216595	0.54887943
0.40259959	0.34577532	0.56461608
0.46212867	0.32593357	0.5655819
0.49072675	0.32454839	0.58134802
0.55176641	0.33913481	0.58232841
0.57666861	0.3533036	0.59808869
0.64563561	0.45634502	0.43162891
0.6352967	0.42332903	0.44640655
0.52527048	0.65213073	0.43536413
0.49671611	0.6575435	0.4510743
0.43412693	0.6519865	0.45194968
0.40694342	0.64164221	0.46765693
0.35692104	0.60361193	0.46853946
0.33930213	0.58059122	0.48426344
0.31719924	0.52172863	0.48515543
0.31479882	0.49282846	0.50087827
0.32796707	0.43130937	0.50177663
0.34123903	0.4054779	0.51747745
0.38375515	0.35918324	0.51838619
0.4079707	0.34346439	0.53411021
0.468085	0.32518005	0.53506697
0.49678894	0.32479462	0.55081873
0.55734879	0.34138871	0.55179184
0.58168022	0.35657024	0.56755115
0.64675702	0.46211112	0.40110308
0.637391	0.42884734	0.41587764
0.5202481	0.65378379	0.40481494
0.49151541	0.65799648	0.42052206
0.42923131	0.65008966	0.42139432
0.40248783	0.63879536	0.43711131
0.35385266	0.59909913	0.43799105
0.33707483	0.57554009	0.45371573
0.31702896	0.5160105	0.45461815
0.31555123	0.48721336	0.47035714
0.3304127	0.42615917	0.47127747
0.34453834	0.40095575	0.48700002
0.38845021	0.35599243	0.48791448
0.41330822	0.34116615	0.50362137
0.47399079	0.32465471	0.5045637
0.50279831	0.32516259	0.52030635
0.56282005	0.34381768	0.52127023
0.58669532	0.35979749	0.53702497
0.64773032	0.46781074	0.37057372
0.63939657	0.43429507	0.3853554
0.51508996	0.655196	0.37426232
0.48625095	0.65835726	0.38998096
0.42431388	0.64818946	0.39085028
0.39800057	0.63594093	0.40656044
0.35076048	0.59457429	0.40743985
0.33496094	0.57036981	0.4231625
0.31690183	0.51025237	0.42407469
0.31639947	0.48148021	0.4398249
0.33285469	0.42090776	0.44076025
0.34765537	0.39619686	0.45649909
0.39301183	0.35275482	0.45742942
0.41842786	0.33885308	0.47313676
0.47967074	0.32457887	0.47406869
0.5086445	0.32583463	0.48979561
0.5680737	0.34649302	0.49074984
0.59152881	0.36323955	0.50649697
0.64839961	0.47350173	0.34005564
0.6412929	0.43971585	0.35484309
0.50986701	0.65640036	0.34372605
0.48092894	0.65859065	0.35943978
0.41935476	0.64618695	0.36031171
0.39355564	0.6329387	0.37601436
0.34778047	0.58995114	0.37689041
0.33281826	0.5652104	0.39262343
0.31668775	0.50455538	0.39353643
0.31706076	0.47575686	0.40927773
0.33527947	0.41566651	0.41021582
0.35088676	0.39149539	0.42596055
0.39765643	0.34964943	0.42689622
0.42357797	0.33694298	0.44262874
0.48524059	0.32528863	0.4435568
0.51407344	0.32748833	0.45928351
0.57268351	0.3500856	0.46024037
0.59599022	0.3670983	0.47597746
0.64796519	0.47902413	0.30958126
0.64276268	0.44517336	0.32433711
0.50442398	0.65707683	0.31319585
0.47555141	0.65854404	0.3288953
0.41453027	0.6439298	0.32977214
0.38916143	0.62979734	0.34548476
0.34495908	0.58527565	0.34635459
0.33076322	0.56005403	0.36207643
0.31662038	0.49884888	0.36298922
0.3179592	0.47007037	0.37872643
0.33804736	0.41058064	0.37966355
0.35431471	0.38686072	0.39542308
0.40246342	0.34659468	0.39636341
0.42876612	0.33482198	0.41209924
0.49083886	0.32546151	0.41302876
0.51945616	0.32907045	0.42875806
0.5771595	0.35371107	0.42970134
0.59956627	0.37174659	0.44544691
0.64831622	0.48490545	0.27922436
0.64294397	0.45060217	0.29386703
0.49879484	0.65779625	0.28255766
0.47024407	0.65739043	0.29836631
0.41007955	0.64076427	0.29926503
0.38515588	0.62631288	0.31496212
0.34261391	0.58024054	0.31581127
0.32907626	0.55474808	0.33151725
0.31701747	0.49317661	0.33243278
0.31913166	0.46442636	0.34818948
0.34109514	0.40566277	0.34913356
0.35800794	0.38238403	0.36487747
0.40751312	0.3436876	0.3658233
0.43416115	0.33287661	0.38156732
0.49652137	0.32573898	0.38250085
0.52496688	0.33040933	0.39824017
0.58174827	0.35713717	0.39918304
0.60346521	0.37605116	0.414917
0.64909492	0.45454063	0.26379758
0.65588112	0.49041086	0.24955607
0.64456407	0.55052985	0.24971127
0.46387308	0.66238852	0.26782304
0.49746571	0.67152848	0.25309201
0.55681952	0.65602546	0.25247838
0.40318605	0.64329696	0.26874087
0.38104951	0.62302238	0.28436028
0.34041516	0.57506538	0.28515579
0.32859616	0.54905675	0.30097488
0.3186043	0.4874539	0.30191399
0.32088495	0.45897033	0.31765001
0.34469108	0.40094287	0.31859687
0.36211239	0.37818264	0.33433133
0.41281214	0.34123207	0.33528996
0.43973821	0.33113625	0.35105078
0.50230364	0.32612795	0.35197602
0.53051013	0.33182773	0.36771339
0.58633228	0.36061618	0.36865302
0.60728177	0.38038373	0.384395
0.32242905	0.54507276	0.27035612
0.3290106	0.5790903	0.25560121
0.36723308	0.62725043	0.25510561
0.31419956	0.48182053	0.27133524
0.32275079	0.4534805	0.28702994
0.34856777	0.39619065	0.28795914
0.36697353	0.37472954	0.30382021
0.41856993	0.33960498	0.30482285
0.4454453	0.32999841	0.32053443
0.50815647	0.32706027	0.32142844
0.53611783	0.33351205	0.33717865
0.59079321	0.36420232	0.338115
0.61106684	0.38471063	0.35387395
0.3679331	0.36648897	0.27326593
0.34075054	0.38683187	0.25842861
0.31372987	0.44211421	0.25778049
0.42133091	0.33161189	0.27435064
0.45104768	0.32848381	0.28997603
0.51390677	0.32809016	0.29079874
0.54124931	0.335982	0.30665067
0.59490888	0.36806476	0.30756591
0.61457948	0.38910868	0.32331528
0.54853105	0.33274583	0.27599098
0.5182544	0.313749	0.26147773
0.4566338	0.31249285	0.26094387
0.60183848	0.36873408	0.27675893
0.61759353	0.39340455	0.29265971
0.62931044	0.39554513	0.26289358
0.48965849	0.48397763	0.79069414
0.46680185	0.50670696	0.7741689
0.49508199	0.47973393	0.75886495
0.46973671	0.50309344	0.74264295
0.49922069	0.47740896	0.72734189
0.47475763	0.49844447	0.71081923
0.5378757	0.49202583	0.79211189
0.48230466	0.43562673	0.7920549
0.46707232	0.50613334	0.80127787
0.41829353	0.4993953	0.77350871
0.47286793	0.55538861	0.77363367
0.48994251	0.43078911	0.75923909
0.54359083	0.48806395	0.75913618
0.42142813	0.49370912	0.74222542
0.47376913	0.55215591	0.74240434
0.4960629	0.42844583	0.72795508
0.54719401	0.48763441	0.727928
0.42718542	0.48711988	0.70943551
0.47874408	0.5471821	0.70943069
0.4987469	0.47787065	0.7002278
0.33992437	0.61293962	0.76031027
0.53795824	0.67389748	0.75734603
0.63808375	0.61172981	0.76117331
0.47492384	0.30140285	0.76606938
0.44125459	0.67388508	0.76450422
0.29389677	0.52879912	0.76705797
0.30534638	0.41090661	0.76264199
0.36212818	0.33338324	0.76949307
0.56540035	0.33327155	0.77357747
0.64757984	0.42266257	0.76541086
0.66844088	0.52236713	0.75442885
0.3485126	0.62483975	0.23229618
0.29655095	0.52260739	0.23930978
0.43285293	0.67931021	0.23687654
0.30879042	0.42353662	0.23497278
0.37761501	0.3315106	0.24245771
0.54747621	0.67628637	0.22994216
0.62216009	0.61300634	0.23362884
0.65617793	0.49830663	0.22615857
0.47094294	0.29591539	0.2383781
0.58148355	0.32397391	0.24517616
0.64073936	0.39993144	0.23883608
0.3732928	0.6432914	0.75846604
0.47307933	0.68446372	0.75622393
0.58033502	0.65904761	0.75519766
0.66038389	0.58622852	0.75297955
0.2988942	0.56222516	0.75886766
0.29237822	0.45411795	0.76085471
0.33432467	0.3520253	0.76118644
0.43038195	0.30163778	0.76358791
0.53979476	0.31247094	0.76526146
0.62550916	0.38356823	0.76638827
0.66533139	0.47685468	0.75319687
0.37331879	0.65154283	0.23955684
0.30566628	0.56697147	0.24038228
0.47670024	0.69026493	0.23809954
0.29492203	0.45749846	0.24213218
0.34269365	0.36049423	0.24323451
0.58199119	0.66331793	0.23704381
0.64494725	0.57367095	0.23414141
0.66293703	0.46486896	0.23416466
0.43427632	0.29919622	0.24551917
0.5425817	0.30073294	0.24643496
0.6278275	0.36964478	0.24749846
